# Supplementary material for: A Nonsense Variant in CCDC65 Gene Causes Respiratory Failure Associated with Increased Lamb Mortality in French Lacaune Dairy Sheep
Source: Genes (Basel). 2021 Dec 24;13(1):45. doi: 10.3390/genes13010045 (PMC8774411; doi:10.3390/genes13010045)
Supplement: Supplementary file 1 [file genes-13-00045-s001.zip]

Archive with 1 entries (1 files):
- genes-1490931-supplementary.pdf
